# Supplementary material for: Colombian Essential Oil of Ruta graveolens against Nosocomial Antifungal Resistant Candida Strains
Source: J Fungi (Basel). 2021 May 14;7(5):383. doi: 10.3390/jof7050383 (PMC8156898; doi:10.3390/jof7050383)
Supplement: Supplementary file 1 [file jof-07-00383-s001.zip]

Archive with 1 entries (1 files):
- jof-1144553-supplementary.pdf
